# Supplementary material for: Prevalence, Diversity, and Virulence of Campylobacter Carried by Migratory Birds at Four Major Habitats in China
Source: Pathogens. 2024 Mar 6;13(3):230. doi: 10.3390/pathogens13030230 (PMC10975922; doi:10.3390/pathogens13030230)
Supplement: Supplementary file 1 [file pathogens-13-00230-s001.zip]

Archive with 2 entries (2 files):
- CampySupplementalTable1-3-Fig1.pdf
- CampySupplementalTable4-6.xls
