# Supplementary material for: Prevalence, Diversity, and Virulence of Campylobacter Carried by Migratory Birds at Four Major Habitats in China
Source: Pathogens. 2024 Mar 6;13(3):230. doi: 10.3390/pathogens13030230 (PMC10975922; doi:10.3390/pathogens13030230)
Supplement: Supplementary file 1 [file pathogens-13-00230-s001.zip › CampySupplementalTable4-6.xls]

## Sheet: Supply table 4
Presumptive RM12651 virulence genes identified by BLAST analysis of protein sequences. Subject sequences are predominantly from C. jejuni, C. coli, C.lari, and C. volucris (see Materials and Methods).
qseqid	sseqid	pident	Alignment length	qlen	slen	qcovs	evalue	bitscore	VFDB gene
WP_214118272.1	VFG011430(gb|WP_002963616)	55.072	69	77	78	90	9.08e-21	75.5	acpXL	(acpXL) acyl carrier protein	LPS (VF0367) - Immune modulation (VFC0258)	VFG011430(gb|WP_002963616) (acpXL) acyl carrier protein [LPS (VF0367) - Immune modulation (VFC0258)] [Brucella melitensis bv. 1 str. 16M]
WP_214116269.1	VFG038353(gb|WP_005320743)	42.029	69	88	88	78	1.1e-13	58.2	ascS	(ascS) type III secretion	T3SS (VF0479) - Effector delivery system (VFC0086)	VFG038353(gb|WP_005320743) (ascS) type III secretion system inner membrane export apparatus protein AscS [T3SS (VF0479) - Effector delivery system (VFC0086)] [Aeromonas salmonicida subsp. salmonicida A449]
WP_239802670.1	VFG000696(gb|AAP42188)	42.009	219	220	217	99	4.48e-62	190	bexA	(bexA) ATP-dependent polysaccharide export	Capsule (VF0043) - Immune modulation (VFC0258)	VFG000696(gb|AAP42188) (bexA) ATP-dependent polysaccharide export protein BexA [Capsule (VF0043) - Immune modulation (VFC0258)] [Haemophilus influenzae str. 1007]
WP_239803571.1	VFG047529(gb|WP_003029409)	41.805	421	428	428	96	8.29e-109	325	bioA	(bioA) adenosylmethionine-8-amino-7-oxononanoate aminotransferase	Biotin synthesis (VF0552) - Nutritional/Metabolic factor (VFC0272)	VFG047529(gb|WP_003029409) (bioA) adenosylmethionine-8-amino-7-oxononanoate aminotransferase [Biotin synthesis (VF0552) - Nutritional/Metabolic factor (VFC0272)] [Francisella tularensis subsp. tularensis SCHU S4]
WP_239803562.1	VFG000036(gb|WP_010929614)	45.879	364	363	366	99	8.26e-118	343	bplC	(bplC) lipopolysaccharide biosynthesis protein	LPS (VF0033) - Immune modulation (VFC0258)	VFG000036(gb|WP_010929614) (bplC) lipopolysaccharide biosynthesis protein [LPS (VF0033) - Immune modulation (VFC0258)] [Bordetella pertussis Tohama I]
WP_239803305.1	VFG001931(gb|YP_002344858)	40.541	333	325	319	100	7.06e-71	220	cadF	(cadF) outer membrane fibronectin-binding	CadF (VF0322) - Adherence (VFC0001)	VFG001931(gb|YP_002344858) (cadF) outer membrane fibronectin-binding protein [CadF (VF0322) - Adherence (VFC0001)] [Campylobacter jejuni subsp. jejuni NCTC 11168]
WP_239803737.1	VFG000276(gb|WP_000885496)	75.581	86	87	510	99	4.98e-40	135	flaA	(flaA) flagellin A FlaA	Flagella (VF0051) - Motility (VFC0204)	VFG000276(gb|WP_000885496) (flaA) flagellin A FlaA [Flagella (VF0051) - Motility (VFC0204)] [Helicobacter pylori 26695]
WP_239802635.1	VFG001306(gb|WP_000636149)	40	105	179	185	58	1.44e-12	60.5	cap8J	(cap8J) type 8 capsular	Capsule (VF0003) - Immune modulation (VFC0258)	VFG001306(gb|WP_000636149) (cap8J) type 8 capsular polysaccharide synthesis protein Cap8J [Capsule (VF0003) - Immune modulation (VFC0258)] [Staphylococcus aureus subsp. aureus MW2]
WP_239803117.1	VFG001923(gb|YP_002344726)	74.747	99	731	572	64	2.22e-38	148	flaB	(flaB) flagellin	Flagella (VF0114) - Motility (VFC0204)	VFG001923(gb|YP_002344726) (flaB) flagellin [Flagella (VF0114) - Motility (VFC0204)] [Campylobacter jejuni subsp. jejuni NCTC 11168]
WP_239802658.1	VFG001311(gb|WP_000779494)	43.511	393	403	420	96	5.58e-106	316	cap8O	(cap8O) type 8 capsular	Capsule (VF0003) - Immune modulation (VFC0258)	VFG001311(gb|WP_000779494) (cap8O) type 8 capsular polysaccharide synthesis protein Cap8O [Capsule (VF0003) - Immune modulation (VFC0258)] [Staphylococcus aureus subsp. aureus MW2]
WP_239802657.1	VFG001312(gb|WP_000723452)	45.553	371	378	381	98	1.35e-117	343	cap8P	(cap8P) type 8 capsular	Capsule (VF0003) - Immune modulation (VFC0258)	VFG001312(gb|WP_000723452) (cap8P) type 8 capsular polysaccharide synthesis protein Cap8P [Capsule (VF0003) - Immune modulation (VFC0258)] [Staphylococcus aureus subsp. aureus MW2]
WP_239802737.1	VFG047708(gb|WP_003022611)	44.981	1076	1054	1094	99	0	862	carB	(carB) carbamoyl phosphate synthase	Pyrimidine biosynthesis (VF0558) - Nutritional/Metabolic factor (VFC0272)	VFG047708(gb|WP_003022611) (carB) carbamoyl phosphate synthase large subunit [Pyrimidine biosynthesis (VF0558) - Nutritional/Metabolic factor (VFC0272)] [Francisella tularensis subsp. tularensis SCHU S4]
WP_214150503.1	VFG043394(gb|YP_002343725)	77.623	791	790	769	100	0	1211	cheA	(cheA) chemotaxis histidine kinase	Flagella (VF0114) - Motility (VFC0204)	VFG043394(gb|YP_002343725) (cheA) chemotaxis histidine kinase [Flagella (VF0114) - Motility (VFC0204)] [Campylobacter jejuni subsp. jejuni NCTC 11168]
WP_214150503.1	VFG038707(gb|WP_016350059)	46.076	395	790	729	66	3.51e-113	358	cheA-2	(cheA-2) chemotaxis protein CheA	Polar flagella (VF0473) - Motility (VFC0204)	VFG038707(gb|WP_016350059) (cheA-2) chemotaxis protein CheA [Polar flagella (VF0473) - Motility (VFC0204)] [Aeromonas hydrophila ML09-119]
WP_214120312.1	VFG043395(gb|YP_002343726)	64.744	312	314	318	99	7.91e-153	428	cheV	(cheV) chemotaxis protein	Flagella (VF0114) - Motility (VFC0204)	VFG043395(gb|YP_002343726) (cheV) chemotaxis protein [Flagella (VF0114) - Motility (VFC0204)] [Campylobacter jejuni subsp. jejuni NCTC 11168]
WP_214120312.1	VFG043374(gb|WP_000818647)	46.602	309	314	311	98	6.37e-97	286	cheV2	(cheV2) chemotaxis coupling protein	Flagella (VF0051) - Motility (VFC0204)	VFG043374(gb|WP_000818647) (cheV2) chemotaxis coupling protein CheV2 [Flagella (VF0051) - Motility (VFC0204)] [Helicobacter pylori 26695]
WP_214116625.1	VFG043393(gb|YP_002343724)	69.591	171	166	173	99	1.63e-78	228	cheW	(cheW) chemotaxis protein	Flagella (VF0114) - Motility (VFC0204)	VFG043393(gb|YP_002343724) (cheW) chemotaxis protein [Flagella (VF0114) - Motility (VFC0204)] [Campylobacter jejuni subsp. jejuni NCTC 11168]
WP_214115879.1	VFG043402(gb|YP_002344511)	91.736	121	121	130	100	1.94e-78	224	cheY	(cheY) chemotaxis regulatory protein	Flagella (VF0114) - Motility (VFC0204)	VFG043402(gb|YP_002344511) (cheY) chemotaxis regulatory protein [Flagella (VF0114) - Motility (VFC0204)] [Campylobacter jejuni subsp. jejuni NCTC 11168]
WP_239803475.1	VFG001935(gb|YP_002344312)	41.209	546	580	610	90	9.58e-129	388	ciaB	(ciaB) invasion antigen CiaB	CiaB (VF0324) - Invasion (VFC0083)	VFG001935(gb|YP_002344312) (ciaB) invasion antigen CiaB [CiaB (VF0324) - Invasion (VFC0083)] [Campylobacter jejuni subsp. jejuni NCTC 11168]
WP_214117251.1	VFG001904(gb|YP_002343808)	63.492	126	187	201	66	5.79e-49	155	Cj0371	(Cj0371) hypothetical protein	Flagella (VF0114) - Motility (VFC0204)	VFG001904(gb|YP_002343808) (Cj0371) hypothetical protein [Flagella (VF0114) - Motility (VFC0204)] [Campylobacter jejuni subsp. jejuni NCTC 11168]
WP_214116657.1	VFG011938(gb|YP_002344283)	57.576	132	132	136	100	3.66e-53	161	Cj0883c	(Cj0883c) transcriptional regulator	Flagella (VF0114) - Motility (VFC0204)	VFG011938(gb|YP_002344283) (Cj0883c) transcriptional regulator [Flagella (VF0114) - Motility (VFC0204)] [Campylobacter jejuni subsp. jejuni NCTC 11168]
WP_239803742.1	VFG001936(gb|YP_002344528)	46.833	521	519	515	98	1.99e-154	448	Cj1135	(Cj1135) glucosyltransferase	LOS (VF0326) - Immune modulation (VFC0258)	VFG001936(gb|YP_002344528) (Cj1135) glucosyltransferase [LOS (VF0326) - Immune modulation (VFC0258)] [Campylobacter jejuni subsp. jejuni NCTC 11168]
WP_239802972.1	VFG000079(gb|NP_463763)	40.33	848	855	820	97	0	625	clpC	(clpC) endopeptidase Clp ATP-binding	ClpC (VF0072) - Stress survival (VFC0282)	VFG000079(gb|NP_463763) (clpC) endopeptidase Clp ATP-binding chain C [ClpC (VF0072) - Stress survival (VFC0282)] [Listeria monocytogenes EGD-e]
WP_239802972.1	VFG000080(gb|NP_464522)	41.019	373	855	724	77	1.12e-86	288	clpE	(clpE) ATP-dependent protease	ClpE (VF0073) - Stress survival (VFC0282)	VFG000080(gb|NP_464522) (clpE) ATP-dependent protease [ClpE (VF0073) - Stress survival (VFC0282)] [Listeria monocytogenes EGD-e]
WP_214115843.1	VFG000077(gb|NP_465991)	62.632	190	195	198	97	1.15e-91	263	clpP	(clpP) ATP-dependent Clp protease	ClpP (VF0074) - Stress survival (VFC0282)	VFG000077(gb|NP_465991) (clpP) ATP-dependent Clp protease proteolytic subunit [ClpP (VF0074) - Stress survival (VFC0282)] [Listeria monocytogenes EGD-e]
WP_239802972.1	VFG048697(gb|WP_015874721)	41.667	684	855	884	79	9e-171	514	clpV/tssH	(clpV/tssH) type VI secretion	T6SS (VF0569) - Effector delivery system (VFC0086)	VFG048697(gb|WP_015874721) (clpV/tssH) type VI secretion system ATPase TssH [T6SS (VF0569) - Effector delivery system (VFC0086)] [Klebsiella pneumoniae subsp. pneumoniae NTUH-K2044]
WP_239802657.1	VFG001373(gb|WP_000758382)	46.684	377	378	365	99	1.04e-127	369	cps4I	(cps4I) capsular polysaccharide biosynthesis	Capsule (VF0144) - Immune modulation (VFC0258)	VFG001373(gb|WP_000758382) (cps4I) capsular polysaccharide biosynthesis protein Cps4I [Capsule (VF0144) - Immune modulation (VFC0258)] [Streptococcus pneumoniae TIGR4]
WP_214116501.1	VFG050255(gb|NP_219986)	45.763	59	110	104	54	2.71e-15	63.5	CT_473	(CT_473) hypothetical protein	TTSS secreted effectors (VF0711) - Effector delivery system (VFC0086)	VFG050255(gb|NP_219986) (CT_473) hypothetical protein [TTSS secreted effectors (VF0711) - Effector delivery system (VFC0086)] [Chlamydia trachomatis D/UW-3/CX]
WP_214120456.1	VFG001269(gb|WP_010929996)	42.037	697	698	712	99	0	599	cyaB	(cyaB) cyclolysin secretion ATP-binding	Cya (VF0028) - Exotoxin (VFC0235)	VFG001269(gb|WP_010929996) (cyaB) cyclolysin secretion ATP-binding protein [Cya (VF0028) - Exotoxin (VFC0235)] [Bordetella pertussis Tohama I]
WP_214118270.1	VFG005766(gb|WP_000861302)	40.816	245	247	240	97	1.46e-46	152	cylG	(cylG) 3-ketoacyl-ACP-reductase CylG	#NAME?	VFG005766(gb|WP_000861302) (cylG) 3-ketoacyl-ACP-reductase CylG [-haemolysin/cytolysin (VF0279) - Exotoxin (VFC0235)] [Streptococcus agalactiae NEM316]
WP_239803717.1	VFG007097(gb|WP_000138174)	40.748	481	556	503	84	1.78e-118	357	epsE	(epsE) type II secretion	Eps T2SS (VF0613) - Effector delivery system (VFC0086)	VFG007097(gb|WP_000138174) (epsE) type II secretion system ATPase GspE [Eps T2SS (VF0613) - Effector delivery system (VFC0086)] [Vibrio cholerae O395]
WP_239802673.1	VFG043392(gb|YP_002343698)	45.243	515	505	512	99	9e-137	402	eptC	(eptC) phosphoethanolamine transferase	Flagella (VF0114) - Motility (VFC0204)	VFG043392(gb|YP_002343698) (eptC) phosphoethanolamine transferase [Flagella (VF0114) - Motility (VFC0204)] [Campylobacter jejuni subsp. jejuni NCTC 11168]
WP_239803717.1	VFG038277(gb|WP_016349336)	47.396	384	556	501	69	1.58e-115	349	exeE	(exeE) general secretory pathway	Exe T2SS (VF0478) - Effector delivery system (VFC0086)	VFG038277(gb|WP_016349336) (exeE) general secretory pathway protein E [Exe T2SS (VF0478) - Effector delivery system (VFC0086)] [Aeromonas hydrophila ML09-119]
WP_214115829.1	VFG011399(gb|WP_004683864)	40.845	142	147	157	97	5.56e-32	108	fabZ	(fabZ) (3R)-hydroxymyristoyl ACP dehydratase	LPS (VF0367) - Immune modulation (VFC0258)	VFG011399(gb|WP_004683864) (fabZ) (3R)-hydroxymyristoyl ACP dehydratase [LPS (VF0367) - Immune modulation (VFC0258)] [Brucella melitensis bv. 1 str. 16M]
WP_239803726.1	VFG043378(gb|WP_000467802)	57.658	111	169	433	65	4.95e-34	121	cheV3	(cheV3) chemotaxis coupling protein	Flagella (VF0051) - Motility (VFC0204)	VFG043378(gb|WP_000467802) (cheV3) chemotaxis coupling protein CheV3 [Flagella (VF0051) - Motility (VFC0204)] [Helicobacter pylori 26695]
WP_214116763.1	VFG001908(gb|YP_002343978)	40.65	123	122	121	100	3.17e-24	87.4	flaG	(flaG) a negative regulator	Flagella (VF0114) - Motility (VFC0204)	VFG001908(gb|YP_002343978) (flaG) a negative regulator of flagellar assembly [Flagella (VF0114) - Motility (VFC0204)] [Campylobacter jejuni subsp. jejuni NCTC 11168]
WP_214117861.1	VFG001907(gb|YP_002343959)	53.595	153	156	143	98	4.2e-56	170	flgB	(flgB) flagellar basal body	Flagella (VF0114) - Motility (VFC0204)	VFG001907(gb|YP_002343959) (flgB) flagellar basal body rod protein FlgB [Flagella (VF0114) - Motility (VFC0204)] [Campylobacter jejuni subsp. jejuni NCTC 11168]
WP_214118762.1	VFG000269(gb|WP_000779223)	56	100	100	238	99	1.18e-33	113	ureA	(ureA) urease alpha subunit	Urease (VF0050) - Stress survival (VFC0282)	VFG000269(gb|WP_000779223) (ureA) urease alpha subunit UreA [Urease (VF0050) - Stress survival (VFC0282)] [Helicobacter pylori 26695]
WP_214117860.1	VFG001906(gb|YP_002343958)	79.141	163	163	164	100	7.87e-86	246	flgC	(flgC) flagellar basal body	Flagella (VF0114) - Motility (VFC0204)	VFG001906(gb|YP_002343958) (flgC) flagellar basal body rod protein FlgC [Flagella (VF0114) - Motility (VFC0204)] [Campylobacter jejuni subsp. jejuni NCTC 11168]
WP_239803123.1	VFG001930(gb|YP_002345095)	40.391	562	834	865	91	3.36e-104	338	flgE2	(flgE2) flagellar hook protein	Flagella (VF0114) - Motility (VFC0204)	VFG001930(gb|YP_002345095) (flgE2) flagellar hook protein [Flagella (VF0114) - Motility (VFC0204)] [Campylobacter jejuni subsp. jejuni NCTC 11168]
WP_214116814.1	VFG001913(gb|YP_002344116)	71.483	263	262	263	100	6.17e-137	384	flgG	(flgG) flagellar basal-body rod	Flagella (VF0114) - Motility (VFC0204)	VFG001913(gb|YP_002344116) (flgG) flagellar basal-body rod protein FlgG [Flagella (VF0114) - Motility (VFC0204)] [Campylobacter jejuni subsp. jejuni NCTC 11168]
WP_239803726.1	VFG043365(gb|WP_000843374)	52.893	121	169	673	67	5.44e-29	108	tlpC	(tlpC) membrane-bound chemoreceptor	Flagella (VF0051) - Motility (VFC0204)	VFG043365(gb|WP_000843374) (tlpC) membrane-bound chemoreceptor [Flagella (VF0051) - Motility (VFC0204)] [Helicobacter pylori 26695]
WP_214116814.1	VFG006701(gb|WP_000946438)	65.267	262	262	262	100	9.9e-125	353	flgG_2	(flgG_2) flagellar basal-body rod	Flagella (VF0051) - Motility (VFC0204)	VFG006701(gb|WP_000946438) (flgG_2) flagellar basal-body rod protein (flgG) [Flagella (VF0051) - Motility (VFC0204)] [Helicobacter pylori 26695]
WP_214116815.1	VFG001912(gb|YP_002344115)	55.556	270	269	270	100	8.1e-116	330	flgG2	(flgG2) flagellar basal-body rod	Flagella (VF0114) - Motility (VFC0204)	VFG001912(gb|YP_002344115) (flgG2) flagellar basal-body rod protein [Flagella (VF0114) - Motility (VFC0204)] [Campylobacter jejuni subsp. jejuni NCTC 11168]
WP_239802701.1	VFG001911(gb|YP_002344105)	58.547	234	225	232	100	1.4e-99	286	flgH	(flgH) flagellar L-ring protein	Flagella (VF0114) - Motility (VFC0204)	VFG001911(gb|YP_002344105) (flgH) flagellar L-ring protein precursor FlgH [Flagella (VF0114) - Motility (VFC0204)] [Campylobacter jejuni subsp. jejuni NCTC 11168]
WP_214118805.1	VFG001926(gb|YP_002344844)	56.734	349	344	348	100	4.24e-139	396	flgI	(flgI) flagellar P-ring protein	Flagella (VF0114) - Motility (VFC0204)	VFG001926(gb|YP_002344844) (flgI) flagellar P-ring protein precursor FlgI [Flagella (VF0114) - Motility (VFC0204)] [Campylobacter jejuni subsp. jejuni NCTC 11168]
WP_239803721.1	VFG043404(gb|YP_002344845)	68.919	74	86	113	86	1.66e-33	108	flgJ	(flgJ) flagellar rod assembly	Flagella (VF0114) - Motility (VFC0204)	VFG043404(gb|YP_002344845) (flgJ) flagellar rod assembly protein/muramidase FlgJ [Flagella (VF0114) - Motility (VFC0204)] [Campylobacter jejuni subsp. jejuni NCTC 11168]
WP_239803538.1	VFG001927(gb|YP_002344848)	49.431	615	616	608	99	0	556	flgK	(flgK) flagellar hook-associated protein	Flagella (VF0114) - Motility (VFC0204)	VFG001927(gb|YP_002344848) (flgK) flagellar hook-associated protein 1 FlgK [Flagella (VF0114) - Motility (VFC0204)] [Campylobacter jejuni subsp. jejuni NCTC 11168]
WP_214118801.1	VFG043405(gb|YP_002344846)	41.667	72	71	65	100	1.03e-09	46.6	flgM	(flgM) negative regulator of	Flagella (VF0114) - Motility (VFC0204)	VFG043405(gb|YP_002344846) (flgM) negative regulator of flagellin synthesis [Flagella (VF0114) - Motility (VFC0204)] [Campylobacter jejuni subsp. jejuni NCTC 11168]
WP_239802774.1	VFG011946(gb|YP_002344419)	58.986	434	431	433	99	1.31e-166	472	flgR	(flgR) sigma-54 associated transcriptional	Flagella (VF0114) - Motility (VFC0204)	VFG011946(gb|YP_002344419) (flgR) sigma-54 associated transcriptional activator [Flagella (VF0114) - Motility (VFC0204)] [Campylobacter jejuni subsp. jejuni NCTC 11168]
WP_214116717.1	VFG043398(gb|YP_002344200)	51.952	333	335	339	98	2.03e-112	327	flgS	(flgS) signal transduction histidine	Flagella (VF0114) - Motility (VFC0204)	VFG043398(gb|YP_002344200) (flgS) signal transduction histidine kinase [Flagella (VF0114) - Motility (VFC0204)] [Campylobacter jejuni subsp. jejuni NCTC 11168]
WP_214116660.1	VFG001916(gb|YP_002344282)	61.752	719	725	724	99	0	817	flhA	(flhA) flagellar biosynthesis protein	Flagella (VF0114) - Motility (VFC0204)	VFG001916(gb|YP_002344282) (flhA) flagellar biosynthesis protein FlhA [Flagella (VF0114) - Motility (VFC0204)] [Campylobacter jejuni subsp. jejuni NCTC 11168]
WP_214117411.1	VFG001900(gb|YP_002343773)	56.812	345	351	362	98	5.97e-148	419	flhB	(flhB) flagellar biosynthetic protein	Flagella (VF0114) - Motility (VFC0204)	VFG001900(gb|YP_002343773) (flhB) flagellar biosynthetic protein [Flagella (VF0114) - Motility (VFC0204)] [Campylobacter jejuni subsp. jejuni NCTC 11168]
WP_214118364.1	VFG006696(gb|WP_001044050)	43.038	79	87	90	91	2.9e-17	67.4	flhB2	(flhB2) ABC transporter, putative	Flagella (VF0051) - Motility (VFC0204)	VFG006696(gb|WP_001044050) (flhB2) ABC transporter, putative [Flagella (VF0051) - Motility (VFC0204)] [Helicobacter pylori 26695]
WP_239802655.1	VFG002186(gb|WP_002387129)	50	96	463	836	50	4.19e-24	103	cpsE	(cpsE) glycosyl transferase, group	Capsule (VF0361) - Immune modulation (VFC0258)	VFG002186(gb|WP_002387129) (cpsE) glycosyl transferase, group 2 family protein [Capsule (VF0361) - Immune modulation (VFC0258)] [Enterococcus faecalis V583]
WP_239803539.1	VFG001895(gb|YP_002343528)	43.856	472	422	484	98	3.73e-126	371	flhF	(flhF) flagellar biosynthesis regulator	Flagella (VF0114) - Motility (VFC0204)	VFG001895(gb|YP_002343528) (flhF) flagellar biosynthesis regulator FlhF [Flagella (VF0114) - Motility (VFC0204)] [Campylobacter jejuni subsp. jejuni NCTC 11168]
WP_214117271.1	VFG011850(gb|YP_002343527)	63.066	287	288	288	99	9.14e-125	355	flhG	(flhG) ATP-binding protein	Flagella (VF0114) - Motility (VFC0204)	VFG011850(gb|YP_002343527) (flhG) ATP-binding protein [Flagella (VF0114) - Motility (VFC0204)] [Campylobacter jejuni subsp. jejuni NCTC 11168]
WP_214117293.1	VFG001894(gb|YP_002343525)	62.174	230	232	238	99	2.39e-97	281	fliA	(fliA) flagellar biosynthesis sigma	Flagella (VF0114) - Motility (VFC0204)	VFG001894(gb|YP_002343525) (fliA) flagellar biosynthesis sigma factor [Flagella (VF0114) - Motility (VFC0204)] [Campylobacter jejuni subsp. jejuni NCTC 11168]
WP_214117859.1	VFG006681(gb|WP_001147918)	68.831	77	99	109	78	1.62e-31	104	fliE	(fliE) flagellar hook-basal body	Flagella (VF0051) - Motility (VFC0204)	VFG006681(gb|WP_001147918) (fliE) flagellar hook-basal body complex protein FliE [Flagella (VF0051) - Motility (VFC0204)] [Helicobacter pylori 26695]
WP_239803467.1	VFG001897(gb|YP_002343756)	50.536	560	562	560	99	0	545	fliF	(fliF) flagellar M-ring protein	Flagella (VF0114) - Motility (VFC0204)	VFG001897(gb|YP_002343756) (fliF) flagellar M-ring protein FliF [Flagella (VF0114) - Motility (VFC0204)] [Campylobacter jejuni subsp. jejuni NCTC 11168]
WP_214115798.1	VFG001898(gb|YP_002343757)	70.468	342	342	342	100	6.01e-180	499	fliG	(fliG) flagellar motor switch	Flagella (VF0114) - Motility (VFC0204)	VFG001898(gb|YP_002343757) (fliG) flagellar motor switch protein G [Flagella (VF0114) - Motility (VFC0204)] [Campylobacter jejuni subsp. jejuni NCTC 11168]
WP_214116740.1	VFG001925(gb|YP_002344791)	63.063	111	172	178	65	2e-49	155	fliL	(fliL) flagellar basal body	Flagella (VF0114) - Motility (VFC0204)	VFG001925(gb|YP_002344791) (fliL) flagellar basal body protein FliL [Flagella (VF0114) - Motility (VFC0204)] [Campylobacter jejuni subsp. jejuni NCTC 11168]
WP_214117268.1	VFG001893(gb|YP_002343524)	75.072	349	366	359	95	0	548	fliM	(fliM) flagellar motor switch	Flagella (VF0114) - Motility (VFC0204)	VFG001893(gb|YP_002343524) (fliM) flagellar motor switch protein FliM [Flagella (VF0114) - Motility (VFC0204)] [Campylobacter jejuni subsp. jejuni NCTC 11168]
WP_214118125.1	VFG001903(gb|YP_002343789)	78.161	87	100	102	87	8.26e-48	145	fliN	(fliN) flagellar motor switch	Flagella (VF0114) - Motility (VFC0204)	VFG001903(gb|YP_002343789) (fliN) flagellar motor switch protein FliN [Flagella (VF0114) - Motility (VFC0204)] [Campylobacter jejuni subsp. jejuni NCTC 11168]
WP_214117334.1	VFG001915(gb|YP_002344227)	81.166	223	244	244	91	3.01e-133	373	fliP	(fliP) flagellar biosynthesis protein	Flagella (VF0114) - Motility (VFC0204)	VFG001915(gb|YP_002344227) (fliP) flagellar biosynthesis protein FliP [Flagella (VF0114) - Motility (VFC0204)] [Campylobacter jejuni subsp. jejuni NCTC 11168]
WP_239803123.1	VFG000278(gb|WP_000946389)	46.844	301	834	718	87	1.22e-75	258	flgE_1	(flgE_1) flagellar hook protein	Flagella (VF0051) - Motility (VFC0204)	VFG000278(gb|WP_000946389) (flgE_1) flagellar hook protein [Flagella (VF0051) - Motility (VFC0204)] [Helicobacter pylori 26695]
WP_214116269.1	VFG001929(gb|YP_002345043)	86.207	87	88	89	99	1.06e-40	126	fliQ	(fliQ) flagellar biosynthesis protein	Flagella (VF0114) - Motility (VFC0204)	VFG001929(gb|YP_002345043) (fliQ) flagellar biosynthesis protein FliQ [Flagella (VF0114) - Motility (VFC0204)] [Campylobacter jejuni subsp. jejuni NCTC 11168]
WP_214115736.1	VFG001918(gb|YP_002344570)	50	250	252	255	98	4.18e-85	251	fliR	(fliR) flagellar biosynthetic protein	Flagella (VF0114) - Motility (VFC0204)	VFG001918(gb|YP_002344570) (fliR) flagellar biosynthetic protein FliR [Flagella (VF0114) - Motility (VFC0204)] [Campylobacter jejuni subsp. jejuni NCTC 11168]
WP_214116767.1	VFG006617(gb|WP_001199081)	54.098	122	123	126	98	8.35e-44	137	fliS	(fliS) flagellar protein FliS	Flagella (VF0051) - Motility (VFC0204)	VFG006617(gb|WP_001199081) (fliS) flagellar protein FliS [Flagella (VF0051) - Motility (VFC0204)] [Helicobacter pylori 26695]
WP_214117492.1	VFG043401(gb|YP_002344468)	48.837	129	136	129	95	3.74e-44	138	fliW	(fliW) flagellar assembly protein	Flagella (VF0114) - Motility (VFC0204)	VFG043401(gb|YP_002344468) (fliW) flagellar assembly protein FliW [Flagella (VF0114) - Motility (VFC0204)] [Campylobacter jejuni subsp. jejuni NCTC 11168]
WP_214117267.1	VFG001892(gb|YP_002343523)	60.854	281	271	280	100	8.99e-118	336	fliY	(fliY) flagellar motor switch	Flagella (VF0114) - Motility (VFC0204)	VFG001892(gb|YP_002343523) (fliY) flagellar motor switch protein FliY [Flagella (VF0114) - Motility (VFC0204)] [Campylobacter jejuni subsp. jejuni NCTC 11168]
WP_214118270.1	VFG038840(gb|WP_005300916)	45.565	248	247	244	100	4.06e-67	205	flmH	(flmH) short chain dehydrogenase/reductase	Polar flagella (VF0473) - Motility (VFC0204)	VFG038840(gb|WP_005300916) (flmH) short chain dehydrogenase/reductase family oxidoreductase [Polar flagella (VF0473) - Motility (VFC0204)] [Aeromonas hydrophila ML09-119]
WP_239802774.1	VFG038756(gb|WP_011706626)	40.054	372	431	447	86	7.85e-85	264	flrC	(flrC) transcriptional activator	Polar flagella (VF0473) - Motility (VFC0204)	VFG038756(gb|WP_011706626) (flrC) transcriptional activator [Polar flagella (VF0473) - Motility (VFC0204)] [Aeromonas hydrophila ML09-119]
WP_214116209.1	VFG000478(gb|NP_459678)	43.846	130	149	150	87	3.74e-34	114	fur	(fur) ferric iron uptake	Fur (VF0113) - Regulation (VFC0301)	VFG000478(gb|NP_459678) (fur) ferric iron uptake transcriptional regulator [Fur (VF0113) - Regulation (VFC0301)] [Salmonella enterica subsp. enterica serovar Typhimurium str. LT2]
WP_239803387.1	VFG000314(gb|WP_001186109)	44.97	338	328	344	99	1.95e-86	261	gluE	(gluE) UDP-glucose 4-epimerase	LPS (VF0056) - Immune modulation (VFC0258)	VFG000314(gb|WP_001186109) (gluE) UDP-glucose 4-epimerase [LPS (VF0056) - Immune modulation (VFC0258)] [Helicobacter pylori 26695]
WP_214149894.1	VFG000313(gb|WP_001174195)	58.151	411	400	407	100	4.06e-147	421	gluP	(gluP) glucose/galactose transporter	LPS (VF0056) - Immune modulation (VFC0258)	VFG000313(gb|WP_001174195) (gluP) glucose/galactose transporter [LPS (VF0056) - Immune modulation (VFC0258)] [Helicobacter pylori 26695]
WP_239803675.1	VFG002026(gb|YP_002344540)	50.532	188	187	186	98	1.13e-58	179	gmhA	(gmhA) phosphoheptose isomerase	LOS (VF0326) - Immune modulation (VFC0258)	VFG002026(gb|YP_002344540) (gmhA) phosphoheptose isomerase [LOS (VF0326) - Immune modulation (VFC0258)] [Campylobacter jejuni subsp. jejuni NCTC 11168]
WP_239803675.1	VFG013418(gb|WP_005694260)	40.323	186	187	194	96	1.06e-39	131	gmhA/lpcA	(gmhA/lpcA) phosphoheptose isomerase	LOS (VF0044) - Immune modulation (VFC0258)	VFG013418(gb|WP_005694260) (gmhA/lpcA) phosphoheptose isomerase [LOS (VF0044) - Immune modulation (VFC0258)] [Haemophilus influenzae Rd KW20]
WP_239803675.1	VFG001952(gb|YP_002344807)	46.512	172	187	201	87	9.34e-43	139	gmhA2	(gmhA2) phosphoheptose isomerase	Capsule (VF0323) - Immune modulation (VFC0258)	VFG001952(gb|YP_002344807) (gmhA2) phosphoheptose isomerase [Capsule (VF0323) - Immune modulation (VFC0258)] [Campylobacter jejuni subsp. jejuni NCTC 11168]
WP_239803673.1	VFG011823(gb|YP_002344543)	50.617	162	232	186	70	1.05e-50	160	gmhB	(gmhB) D-glycero-alpha-D-manno-heptose-1,7-bisphosphate 7-phosphatase	LOS (VF0326) - Immune modulation (VFC0258)	VFG011823(gb|YP_002344543) (gmhB) D-glycero-alpha-D-manno-heptose-1,7-bisphosphate 7-phosphatase [LOS (VF0326) - Immune modulation (VFC0258)] [Campylobacter jejuni subsp. jejuni NCTC 11168]
WP_239803310.1	VFG012095(gb|WP_003435012)	59.47	528	546	542	96	0	615	groEL	(groEL) chaperonin GroEL	GroEL (VF0594) - Adherence (VFC0001)	VFG012095(gb|WP_003435012) (groEL) chaperonin GroEL [GroEL (VF0594) - Adherence (VFC0001)] [Clostridium difficile 630]
WP_239803717.1	VFG002048(gb|WP_000249362)	43.669	387	556	497	70	8.85e-113	342	gspE	(gspE) general secretion pathway	T2SS (VF0333) - Effector delivery system (VFC0086)	VFG002048(gb|WP_000249362) (gspE) general secretion pathway protein E [T2SS (VF0333) - Effector delivery system (VFC0086)] [Shigella dysenteriae Sd197]
WP_239803717.1	VFG050757(gb|WP_001166319.1)	46.292	391	556	496	70	6.4e-119	358	gspE1	(gspE1) general secretion pathway	T2SS (VF1335) - Effector delivery system (VFC0086)	VFG050757(gb|WP_001166319.1) (gspE1) general secretion pathway protein E [T2SS (VF1335) - Effector delivery system (VFC0086)] [Acinetobacter baumannii ACICU]
WP_214118246.1	VFG000964(gb|WP_010922799)	44.776	268	273	304	96	1.44e-76	232	hasC	(hasC) UTP--glucose-1-phosphate uridylyltransferase HasC	Hyaluronic acid capsule (VF0244) - Immune modulation (VFC0258)	VFG000964(gb|WP_010922799) (hasC) UTP--glucose-1-phosphate uridylyltransferase HasC [Hyaluronic acid capsule (VF0244) - Immune modulation (VFC0258)] [Streptococcus pyogenes M1 GAS]
WP_239802650.1	VFG000692(gb|AAP42185)	43.506	616	643	680	93	7.27e-165	485	hcsA'	(hcsA') HcsA'	Capsule (VF0043) - Immune modulation (VFC0258)	VFG000692(gb|AAP42185) (hcsA') HcsA' [Capsule (VF0043) - Immune modulation (VFC0258)] [Haemophilus influenzae str. 1007]
WP_214149893.1	VFG000344(gb|WP_005693820)	43.478	184	204	356	85	5.56e-45	150	hitC	(hitC) iron(III) ABC transporter,	HitABC (VF0268) - Nutritional/Metabolic factor (VFC0272)	VFG000344(gb|WP_005693820) (hitC) iron(III) ABC transporter, ATP-binding protein [HitABC (VF0268) - Nutritional/Metabolic factor (VFC0272)] [Haemophilus influenzae Rd KW20]
WP_239803674.1	VFG002027(gb|YP_002344541)	49.002	451	459	461	97	1.94e-129	380	hldE	(hldE) bifunctional D-beta-D-heptose 7-phosphate	LOS (VF0326) - Immune modulation (VFC0258)	VFG002027(gb|YP_002344541) (hldE) bifunctional D-beta-D-heptose 7-phosphate kinase/D-beta-D-heptose 1-phosphate adenylyltransferase [LOS (VF0326) - Immune modulation (VFC0258)] [Campylobacter jejuni subsp. jejuni NCTC 11168]
WP_214120456.1	VFG000907(gb|WP_000376545)	45.845	698	698	707	99	0	627	hlyB	(hlyB) Hemolysin B	-Hemolysin (VF0225) - Exotoxin (VFC0235)	VFG000907(gb|WP_000376545) (hlyB) Hemolysin B [-Hemolysin (VF0225) - Exotoxin (VFC0235)] [Escherichia coli CFT073]
WP_214115898.1	VFG043382(gb|WP_000996418)	45.972	422	408	414	100	7.95e-111	329	HP_RS03480	(HP_RS03480) RNA polymerase factor	Flagella (VF0051) - Motility (VFC0204)	VFG043382(gb|WP_000996418) (HP_RS03480) RNA polymerase factor sigma-54 [Flagella (VF0051) - Motility (VFC0204)] [Helicobacter pylori 26695]
WP_239802650.1	VFG000704(gb|AAP42196)	43.531	572	643	595	93	5.18e-151	447	hscA	(hscA) capsular polysaccharide export	Capsule (VF0043) - Immune modulation (VFC0258)	VFG000704(gb|AAP42196) (hscA) capsular polysaccharide export protein HscA [Capsule (VF0043) - Immune modulation (VFC0258)] [Haemophilus influenzae str. 1007]
WP_214116754.1	VFG001379(gb|NP_214867)	42.157	102	117	126	87	2.94e-22	82	hspR	(hspR) heat shock protein	HspR (VF0297) - Regulation (VFC0301)	VFG001379(gb|NP_214867) (hspR) heat shock protein transcriptional repressor HspR [HspR (VF0297) - Regulation (VFC0301)] [Mycobacterium tuberculosis H37Rv]
WP_239803310.1	VFG001855(gb|WP_197535493)	64.259	526	546	549	96	0	649	htpB	(htpB) Hsp60, 60K heat	Hsp60 (VF0159) - Adherence (VFC0001)	VFG001855(gb|WP_197535493) (htpB) Hsp60, 60K heat shock protein HtpB [Hsp60 (VF0159) - Adherence (VFC0001)] [Legionella pneumophila subsp. pneumophila str. Philadelphia 1]
WP_239803634.1	VFG045346(gb|WP_011149697)	44.292	219	256	269	85	1.34e-59	187	IlpA	(IlpA) immunogenic lipoprotein A	IlpA (VF0513) - Adherence (VFC0001)	VFG045346(gb|WP_011149697) (IlpA) immunogenic lipoprotein A [IlpA (VF0513) - Adherence (VFC0001)] [Vibrio vulnificus YJ016]
WP_239803726.1	VFG043367(gb|WP_000971620)	44.295	149	169	565	88	2.16e-25	98.6	tlpB	(tlpB) membrane-bound chemoreceptor sensing	Flagella (VF0051) - Motility (VFC0204)	VFG043367(gb|WP_000971620) (tlpB) membrane-bound chemoreceptor sensing pH and autoinducer-2 [Flagella (VF0051) - Motility (VFC0204)] [Helicobacter pylori 26695]
WP_239803689.1	VFG037028(gb|WP_002218620)	58.159	478	475	504	99	0	564	katA	(katA) catalase	KatA (VF0454) - Stress survival (VFC0282)	VFG037028(gb|WP_002218620) (katA) catalase [KatA (VF0454) - Stress survival (VFC0282)] [Neisseria meningitidis MC58]
WP_239803672.1	VFG011414(gb|WP_002964262)	46.503	286	294	277	97	1.76e-66	206	kdsA	(kdsA) 2-dehydro-3-deoxyphosphooctonate aldolase	LPS (VF0367) - Immune modulation (VFC0258)	VFG011414(gb|WP_002964262) (kdsA) 2-dehydro-3-deoxyphosphooctonate aldolase [LPS (VF0367) - Immune modulation (VFC0258)] [Brucella melitensis bv. 1 str. 16M]
WP_239803706.1	VFG000320(gb|WP_001169234)	57.432	148	153	157	96	2.11e-53	163	kdtB	(kdtB) lipopolysaccharide core biosynthesis	LPS (VF0056) - Immune modulation (VFC0258)	VFG000320(gb|WP_001169234) (kdtB) lipopolysaccharide core biosynthesis protein [LPS (VF0056) - Immune modulation (VFC0258)] [Helicobacter pylori 26695]
WP_214150503.1	VFG043014(gb|NP_250149)	43.925	107	790	753	63	4.6e-22	99	PA1458	(PA1458) two-component sensor	Flagella (VF0273) - Motility (VFC0204)	VFG043014(gb|NP_250149) (PA1458) two-component sensor [Flagella (VF0273) - Motility (VFC0204)] [Pseudomonas aeruginosa PAO1]
WP_239802650.1	VFG001987(gb|YP_002344797)	55.692	650	643	689	98	0	718	kpsC	(kpsC) capsule polysaccharide modification	Capsule (VF0323) - Immune modulation (VFC0258)	VFG001987(gb|YP_002344797) (kpsC) capsule polysaccharide modification protein [Capsule (VF0323) - Immune modulation (VFC0258)] [Campylobacter jejuni subsp. jejuni NCTC 11168]
WP_214120547.1	VFG001972(gb|YP_002344827)	55.098	559	537	552	100	0	608	kpsD	(kpsD) capsule polysaccharide ABC	Capsule (VF0323) - Immune modulation (VFC0258)	VFG001972(gb|YP_002344827) (kpsD) capsule polysaccharide ABC transporter substrate-binding protein [Capsule (VF0323) - Immune modulation (VFC0258)] [Campylobacter jejuni subsp. jejuni NCTC 11168]
WP_239802671.1	VFG001973(gb|YP_002344828)	44.915	354	362	372	97	4.41e-97	290	kpsE	(kpsE) capsule polysaccharide ABC	Capsule (VF0323) - Immune modulation (VFC0258)	VFG001973(gb|YP_002344828) (kpsE) capsule polysaccharide ABC transporter permease [Capsule (VF0323) - Immune modulation (VFC0258)] [Campylobacter jejuni subsp. jejuni NCTC 11168]
WP_214117346.1	VFG001971(gb|YP_002344826)	42.02	307	307	315	99	9.2e-76	232	kpsF	(kpsF) D-arabinose 5-phosphate isomerase	Capsule (VF0323) - Immune modulation (VFC0258)	VFG001971(gb|YP_002344826) (kpsF) D-arabinose 5-phosphate isomerase [Capsule (VF0323) - Immune modulation (VFC0258)] [Campylobacter jejuni subsp. jejuni NCTC 11168]
WP_239802669.1	VFG001975(gb|YP_002344830)	43.307	254	253	260	99	2.51e-62	194	kpsM	(kpsM) capsule polysaccharide ABC	Capsule (VF0323) - Immune modulation (VFC0258)	VFG001975(gb|YP_002344830) (kpsM) capsule polysaccharide ABC transporter permease [Capsule (VF0323) - Immune modulation (VFC0258)] [Campylobacter jejuni subsp. jejuni NCTC 11168]
WP_239802668.1	VFG001986(gb|YP_002344796)	45.013	391	399	394	97	8.76e-111	328	kpsS	(kpsS) capsule polysaccharide modification	Capsule (VF0323) - Immune modulation (VFC0258)	VFG001986(gb|YP_002344796) (kpsS) capsule polysaccharide modification protein [Capsule (VF0323) - Immune modulation (VFC0258)] [Campylobacter jejuni subsp. jejuni NCTC 11168]
WP_239802670.1	VFG001974(gb|YP_002344829)	64.055	217	220	220	99	2.02e-110	313	kpsT	(kpsT) capsule polysaccharide ABC	Capsule (VF0323) - Immune modulation (VFC0258)	VFG001974(gb|YP_002344829) (kpsT) capsule polysaccharide ABC transporter ATP-binding protein [Capsule (VF0323) - Immune modulation (VFC0258)] [Campylobacter jejuni subsp. jejuni NCTC 11168]
WP_214116814.1	VFG038876(gb|WP_005314259)	47.86	257	262	261	98	9.24e-83	246	lfgG	(lfgG) lateral flagellar basal-body	Lateral flagella (VF0474) - Motility (VFC0204)	VFG038876(gb|WP_005314259) (lfgG) lateral flagellar basal-body rod protein LfgG [Lateral flagella (VF0474) - Motility (VFC0204)] [Aeromonas salmonicida subsp. salmonicida A449]
WP_239803586.1	VFG041304(gb|WP_010947678)	44.138	145	155	188	83	3.54e-31	108	lirB	(lirB) Dot/Icm type IV	Dot/Icm T4SS secreted effectors (VF0798) - Effector delivery system (VFC0086)	VFG041304(gb|WP_010947678) (lirB) Dot/Icm type IV secretion system effector LirB [Dot/Icm T4SS secreted effectors (VF0798) - Effector delivery system (VFC0086)] [Legionella pneumophila subsp. pneumophila str. Philadelphia 1]
WP_214118364.1	VFG043362(gb|WP_011947507)	43.21	81	87	88	93	3.34e-20	74.7	LPG_RS13035	(LPG_RS13035) flagellar protein	Flagella (VF0157) - Motility (VFC0204)	VFG043362(gb|WP_011947507) (LPG_RS13035) flagellar protein [Flagella (VF0157) - Motility (VFC0204)] [Legionella pneumophila subsp. pneumophila str. Philadelphia 1]
WP_239803404.1	VFG013390(gb|WP_005651701)	40.698	258	263	262	96	1.79e-59	187	lpxA	(lpxA) UDP-N-acetylglucosamine acyltransferase	LOS (VF0044) - Immune modulation (VFC0258)	VFG013390(gb|WP_005651701) (lpxA) UDP-N-acetylglucosamine acyltransferase [LOS (VF0044) - Immune modulation (VFC0258)] [Haemophilus influenzae Rd KW20]
WP_214116633.1	VFG000323(gb|WP_001142178)	41.304	368	351	360	99	2.81e-75	234	lpxB	(lpxB) lipid A disaccharide	LPS (VF0056) - Immune modulation (VFC0258)	VFG000323(gb|WP_001142178) (lpxB) lipid A disaccharide synthetase [LPS (VF0056) - Immune modulation (VFC0258)] [Helicobacter pylori 26695]
WP_214119904.1	VFG013412(gb|WP_005693459)	46.154	286	297	305	95	6.67e-91	270	lpxC	(lpxC) UDP-3-O-(R-3-hydroxymyristoyl)-N-acetylglucosamine deacetylase	LOS (VF0044) - Immune modulation (VFC0258)	VFG013412(gb|WP_005693459) (lpxC) UDP-3-O-(R-3-hydroxymyristoyl)-N-acetylglucosamine deacetylase [LOS (VF0044) - Immune modulation (VFC0258)] [Haemophilus influenzae Rd KW20]
WP_214118320.1	VFG001902(gb|YP_002343775)	63.529	255	257	258	99	2.93e-118	336	motA	(motA) flagellar motor protein	Flagella (VF0114) - Motility (VFC0204)	VFG001902(gb|YP_002343775) (motA) flagellar motor protein MotA [Flagella (VF0114) - Motility (VFC0204)] [Campylobacter jejuni subsp. jejuni NCTC 11168]
WP_214118322.1	VFG001901(gb|YP_002343774)	47.131	244	242	247	99	3.96e-74	223	motB	(motB) flagellar motor protein	Flagella (VF0114) - Motility (VFC0204)	VFG001901(gb|YP_002343774) (motB) flagellar motor protein MotB [Flagella (VF0114) - Motility (VFC0204)] [Campylobacter jejuni subsp. jejuni NCTC 11168]
WP_214118777.1	VFG000307(gb|WP_000846461)	50	134	150	144	89	4.01e-45	142	napA	(napA) neutrophil activating protein	HP-NAP (VF0052) - Immune modulation (VFC0258)	VFG000307(gb|WP_000846461) (napA) neutrophil activating protein NapA [HP-NAP (VF0052) - Immune modulation (VFC0258)] [Helicobacter pylori 26695]
WP_239803249.1	VFG013424(gb|WP_032828466)	40.625	224	220	224	100	1.93e-41	138	neuA	(neuA) acylneuraminate cytidylyltransferase	LOS (VF0044) - Immune modulation (VFC0258)	VFG013424(gb|WP_032828466) (neuA) acylneuraminate cytidylyltransferase [LOS (VF0044) - Immune modulation (VFC0258)] [Haemophilus influenzae Rd KW20]
WP_239803247.1	VFG001942(gb|YP_002344534)	63.05	341	343	343	99	9.34e-153	430	neuB1	(neuB1) sialic acid synthase	LOS (VF0326) - Immune modulation (VFC0258)	VFG001942(gb|YP_002344534) (neuB1) sialic acid synthase [LOS (VF0326) - Immune modulation (VFC0258)] [Campylobacter jejuni subsp. jejuni NCTC 11168]
WP_239803737.1	VFG002321(gb|WP_011816589)	42.169	83	87	381	95	1.47e-10	52.8	fliC	(fliC) flagellin	Flagella (VF0394) - Motility (VFC0204)	VFG002321(gb|WP_011816589) (fliC) flagellin [Flagella (VF0394) - Motility (VFC0204)] [Yersinia enterocolitica subsp. enterocolitica 8081]
WP_239803248.1	VFG001943(gb|YP_002344535)	49.337	377	374	371	99	8.66e-115	336	neuC1	(neuC1) UDP-N-acetylglucosamine 2-epimerase	LOS (VF0326) - Immune modulation (VFC0258)	VFG001943(gb|YP_002344535) (neuC1) UDP-N-acetylglucosamine 2-epimerase [LOS (VF0326) - Immune modulation (VFC0258)] [Campylobacter jejuni subsp. jejuni NCTC 11168]
WP_214117295.1	VFG013265(gb|WP_005694045)	42.714	199	197	195	98	1.26e-38	129	orfM	(orfM) deoxyribonucleotide triphosphate pyrophosphatase	LOS (VF0044) - Immune modulation (VFC0258)	VFG013265(gb|WP_005694045) (orfM) deoxyribonucleotide triphosphate pyrophosphatase [LOS (VF0044) - Immune modulation (VFC0258)] [Haemophilus influenzae Rd KW20]
WP_239802972.1	VFG041043(gb|NP_251061)	40.698	688	855	849	79	7.16e-157	478	PA2371	(PA2371) ClpA/B-type protease	HSI-3 (VF0944) - Effector delivery system (VFC0086)	VFG041043(gb|NP_251061) (PA2371) ClpA/B-type protease [HSI-3 (VF0944) - Effector delivery system (VFC0086)] [Pseudomonas aeruginosa PAO1]
WP_239802695.1	VFG038132(gb|WP_000045495)	43.352	549	545	556	97	1.29e-150	441	pgi	(pgi) glucose-6-phosphate isomerase	Capsule (VF0465) - Immune modulation (VFC0258)	VFG038132(gb|WP_000045495) (pgi) glucose-6-phosphate isomerase [Capsule (VF0465) - Immune modulation (VFC0258)] [Acinetobacter baumannii ACICU]
WP_214116453.1	VFG042870(gb|WP_010947729)	50.298	336	350	344	96	1.09e-111	326	pilT	(pilT) type IV pilus	Type IV pili (VF0155) - Adherence (VFC0001)	VFG042870(gb|WP_010947729) (pilT) type IV pilus twitching motility protein PilT [Type IV pili (VF0155) - Adherence (VFC0001)] [Legionella pneumophila subsp. pneumophila str. Philadelphia 1]
WP_239803674.1	VFG000331(gb|WP_005693548)	41.949	472	459	476	99	4.9e-111	333	rfaE	(rfaE) ADP-heptose synthase	LOS (VF0044) - Immune modulation (VFC0258)	VFG000331(gb|WP_005693548) (rfaE) ADP-heptose synthase [LOS (VF0044) - Immune modulation (VFC0258)] [Haemophilus influenzae Rd KW20]
WP_214119565.1	VFG046610(gb|WP_003020688)	41.667	216	215	222	100	1.93e-56	176	rpe	(rpe) ribulose-phosphate 3-epimerase	Capsule (VF0543) - Immune modulation (VFC0258)	VFG046610(gb|WP_003020688) (rpe) ribulose-phosphate 3-epimerase [Capsule (VF0543) - Immune modulation (VFC0258)] [Francisella tularensis subsp. tularensis SCHU S4]
WP_214115898.1	VFG043396(gb|YP_002344093)	50.966	414	408	416	99	1.02e-142	410	rpoN	(rpoN) RNA polymerase factor	Flagella (VF0114) - Motility (VFC0204)	VFG043396(gb|YP_002344093) (rpoN) RNA polymerase factor sigma-54 [Flagella (VF0114) - Motility (VFC0204)] [Campylobacter jejuni subsp. jejuni NCTC 11168]
WP_214120456.1	VFG007023(gb|WP_149591715)	41.931	694	698	701	99	0	556	rtxB	(rtxB) RTX toxin transporter	MARTX (VF0265) - Exotoxin (VFC0235)	VFG007023(gb|WP_149591715) (rtxB) RTX toxin transporter RtxB [MARTX (VF0265) - Exotoxin (VFC0235)] [Vibrio cholerae O1 biovar El Tor str. N16961]
WP_239803248.1	VFG000254(gb|WP_002226892)	45.623	377	374	377	99	3.52e-106	314	siaA/synA	(siaA/synA) polysialic acid capsule	Capsule (VF0079) - Immune modulation (VFC0258)	VFG000254(gb|WP_002226892) (siaA/synA) polysialic acid capsule biosynthesis protein SynX [Capsule (VF0079) - Immune modulation (VFC0258)] [Neisseria meningitidis MC58]
WP_239803247.1	VFG000252(gb|WP_002215299)	61.721	337	343	349	98	2.19e-147	417	siaC/synC	(siaC/synC) polysialic acid capsule	Capsule (VF0079) - Immune modulation (VFC0258)	VFG000252(gb|WP_002215299) (siaC/synC) polysialic acid capsule biosynthesis protein SiaC [Capsule (VF0079) - Immune modulation (VFC0258)] [Neisseria meningitidis MC58]
WP_214118567.1	VFG001867(gb|WP_016357051)	52.128	188	210	192	89	6.9e-66	199	sodB	(sodB) superoxide dismutase	SodB (VF0169) - Stress survival (VFC0282)	VFG001867(gb|WP_016357051) (sodB) superoxide dismutase [SodB (VF0169) - Stress survival (VFC0282)] [Legionella pneumophila subsp. pneumophila str. Philadelphia 1]
WP_214116453.1	VFG038464(gb|WP_011707389)	51.057	331	350	344	95	4.57e-114	332	tapT	(tapT) twitching ATPase	Tap type IV pili (VF0475) - Adherence (VFC0001)	VFG038464(gb|WP_011707389) (tapT) twitching ATPase [Tap type IV pili (VF0475) - Adherence (VFC0001)] [Aeromonas hydrophila ML09-119]
WP_239803726.1	VFG043366(gb|WP_000033553)	40.854	164	169	675	95	9.05e-28	105	tlpA	(tlpA) membrane-bound chemoreceptor sensing	Flagella (VF0051) - Motility (VFC0204)	VFG043366(gb|WP_000033553) (tlpA) membrane-bound chemoreceptor sensing arginine and bicarbonate [Flagella (VF0051) - Motility (VFC0204)] [Helicobacter pylori 26695]
WP_214118205.1	VFG046465(gb|WP_003028672)	72.932	399	399	394	100	0	590	tufA	(tufA) elongation factor Tu	EF-Tu (VF0460) - Adherence (VFC0001)	VFG046465(gb|WP_003028672) (tufA) elongation factor Tu [EF-Tu (VF0460) - Adherence (VFC0001)] [Francisella tularensis subsp. tularensis SCHU S4]
WP_214118758.1	VFG000270(gb|WP_000724295)	63.158	570	568	569	100	0	711	ureB	(ureB) urease beta subunit	Urease (VF0050) - Stress survival (VFC0282)	VFG000270(gb|WP_000724295) (ureB) urease beta subunit UreB, urea amidohydrolase [Urease (VF0050) - Stress survival (VFC0282)] [Helicobacter pylori 26695]
WP_214118767.1	VFG000274(gb|WP_000238762)	65.482	197	203	199	97	9.5e-94	269	ureG	(ureG) urease accessory protein	Urease (VF0050) - Stress survival (VFC0282)	VFG000274(gb|WP_000238762) (ureG) urease accessory protein (ureG) [Urease (VF0050) - Stress survival (VFC0282)] [Helicobacter pylori 26695]
WP_239803203.1	VFG000285(gb|WP_000133885)	45.307	309	317	330	93	5.91e-81	246	virB11	(virB11) type IV secretion	Type IV secretion system (VF0060) - Effector delivery system (VFC0086)	VFG000285(gb|WP_000133885) (virB11) type IV secretion system ATPase, VirB11 homolog [Type IV secretion system (VF0060) - Effector delivery system (VFC0086)] [Helicobacter pylori 26695]
WP_214117334.1	VFG007162(gb|WP_005377232)	44.651	215	244	216	85	1.46e-54	172	vscR	(vscR) type III secretion	T3SS1 (VF0408) - Effector delivery system (VFC0086)	VFG007162(gb|WP_005377232) (vscR) type III secretion system C-ring protein VscR [T3SS1 (VF0408) - Effector delivery system (VFC0086)] [Vibrio parahaemolyticus RIMD 2210633]
WP_239803485.1	VFG001948(gb|YP_002344539)	41.801	311	293	319	100	1.57e-77	236	waaF	(waaF) heptosyltransferase II	LOS (VF0326) - Immune modulation (VFC0258)	VFG001948(gb|YP_002344539) (waaF) heptosyltransferase II [LOS (VF0326) - Immune modulation (VFC0258)] [Campylobacter jejuni subsp. jejuni NCTC 11168]
WP_239803562.1	VFG014103(gb|NP_251845)	48.148	351	363	359	96	1.22e-113	332	wbpE	(wbpE) UDP-2-acetamido-2-deoxy-3-oxo-D-glucuronate aminotransferase	LPS (VF0085) - Immune modulation (VFC0258)	VFG014103(gb|NP_251845) (wbpE) UDP-2-acetamido-2-deoxy-3-oxo-D-glucuronate aminotransferase [LPS (VF0085) - Immune modulation (VFC0258)] [Pseudomonas aeruginosa PAO1]
WP_239803717.1	VFG000182(gb|NP_251793)	46.272	389	556	502	70	1.41e-117	354	xcpR	(xcpR) general secretion pathway	Xcp secretion system (VF0084) - Effector delivery system (VFC0086)	VFG000182(gb|NP_251793) (xcpR) general secretion pathway protein E [Xcp secretion system (VF0084) - Effector delivery system (VFC0086)] [Pseudomonas aeruginosa PAO1]
WP_214117271.1	VFG043385(gb|WP_001064464)	48.973	292	288	294	99	1.41e-83	250	ylxH	(ylxH) ATP-binding protein	Flagella (VF0051) - Motility (VFC0204)	VFG043385(gb|WP_001064464) (ylxH) ATP-binding protein [Flagella (VF0051) - Motility (VFC0204)] [Helicobacter pylori 26695]
WP_239803717.1	VFG003561(gb|WP_005173823)	46.859	382	556	498	69	1.38e-117	354	yst1E	(yst1E) type II secretion	Yst1 T2SS (VF0635) - Effector delivery system (VFC0086)	VFG003561(gb|WP_005173823) (yst1E) type II secretion system ATPase GspE [Yst1 T2SS (VF0635) - Effector delivery system (VFC0086)] [Yersinia enterocolitica subsp. enterocolitica 8081]
WP_239802742.1	VFG042336(gb|WP_001034000)	40	70	1177	1305	81	3.25e-06	48.5	espC	(espC) Type III secretion	EspC (VF0173) - Effector delivery system (VFC0086)	VFG042336(gb|WP_001034000) (espC) Type III secretion system secreted protein, serine protease [EspC (VF0173) - Effector delivery system (VFC0086)] [Escherichia coli O127:H6 str. E2348/69]

## Sheet: Supply table 5
Presumptive RM12651 virulence genes shared with C. jejuni, C. coli, C.lari, and C. volucris
Query ID	Virulence gene（campylobacter and RM12651）	Gene description	Identity (%)	Query coverage (%)	e -Value	Category
WP_214118205.1	tufA	elongation factor Tu	72.932	100	0	Adherence	EFTu (VF0460)
WP_239803310.1	htpB	Hsp60, 60K heat shock protein HtpB	64.259	96	0	Adherence	Hsp60 (VF0159)
WP_239803310.1	groEL	chaperonin GroEL	59.47	96	0	Adherence	GroEL (VF0594)
WP_214115898.1	rpoN	RNA polymerase factor sigma-54	50.966	99	1.02e-142	Adherence	Type IV pili (VF0082)
WP_239803634.1	IlpA	immunogenic lipoprotein A	44.292	85	1.34e-59	Adherence	IlpA (VF0513)
WP_239803305.1	cadF	outer membrane fibronectin-binding protein	40.541	100	7.06e-71	Adherence	CadF (VF0322)
WP_239803717.1	exeE	general secretory pathway protein E	47.396	69	1.58e-115	Effector delivery system	Exe T2SS (VF0478)
WP_239803717.1	gspE1	general secretion pathway protein E	46.292	70	6.4e-119	Effector delivery system	T2SS (VF1335)
WP_239803717.1	xcpR	general secretion pathway protein E	46.272	70	1.41e-117	Effector delivery system	Xcp secretion system (VF0084)
WP_214116501.1	CT_473	hypothetical protein	45.763	54	2.71e-15	Effector delivery system	hypothetical protein [TTSS secreted effectors (VF0711)
WP_239803203.1	virB11	type IV secretion system ATPase, VirB11 homolog	45.307	93	5.91e-81	Effector delivery system	Rvh T4SS (VF0487)
WP_214117334.1	vscR	type III secretion system C-ring protein VscR	44.651	85	1.46e-54	Effector delivery system	type III secretion system C
WP_239803586.1	lirB	Dot/Icm type IV secretion system effector LirB	44.138	83	3.54e-31	Effector delivery system	Dot/Icm T4SS secreted effectors (VF0798)
WP_239803717.1	gspE	general secretion pathway protein E	43.669	70	8.85e-113	Effector delivery system	T2SS (VF0333)
WP_239802972.1	clpV/tssH	type VI secretion system ATPase TssH	41.667	79	9e-171	Effector delivery system	T6SS (VF1337)
WP_239803717.1	epsE	type II secretion system ATPase GspE	40.748	84	1.78e-118	Effector delivery system	Eps T2SS (VF0613)
WP_239802972.1	PA2371	ClpA/B-type protease	40.698	79	7.16e-157	Effector delivery system	HSI
WP_239802742.1	espC	Type III secretion system secreted protein, serine protease	40	81	3.25e-06	Effector delivery system	EspC (VF0173)
WP_214118270.1	cylG	3-ketoacyl-ACP-reductase CylG	40.816	97	1.46e-46	Exotoxin	haemolysin/cytolysin (VF0279)
WP_239802670.1	kpsT	capsule polysaccharide ABC transporter ATP-binding protein	64.055	99	2.02e-110	Immune modulation	Capsule (VF0323)
WP_239803247.1	neuB1	sialic acid synthase	63.05	99	9.34e-153	Immune modulation	LOS (VF0326)
WP_239803247.1	siaC/synC	polysialic acid capsule biosynthesis protein SiaC	61.721	98	2.19e-147	Immune modulation	Capsule (VF0079)
WP_239803706.1	kdtB	lipopolysaccharide core biosynthesis protein	57.432	96	2.11e-53	Immune modulation	LPS (VF0056)
WP_214118272.1	acpXL	acyl carrier protein	55.072	90	9.08e-21	Immune modulation	LPS (VF0367)
WP_239803673.1	gmhB	D-glycero-alpha-D-manno-heptose-1,7-bisphosphate 7-phosphatase	50.617	70	1.05e-50	Immune modulation	LOS (VF0326)
WP_239803675.1	gmhA	phosphoheptose isomerase	50.532	98	1.13e-58	Immune modulation	LOS (VF0326)
WP_214118777.1	napA	neutrophil activating protein NapA	50	89	4.01e-45	Immune modulation	HP-NAP (VF0052)
WP_239803248.1	neuC1	UDP-N-acetylglucosamine 2-epimerase	49.337	99	8.66e-115	Immune modulation	LOS (VF0326)
WP_239803674.1	hldE	bifunctional D-beta-D-heptose 7-phosphate kinase/D-beta-D-heptose 1-phosphate adenylyltransferase	49.002	97	1.94e-129	Immune modulation	LOS (VF0326)
WP_239803562.1	wbpE	UDP-2-acetamido-2-deoxy-3-oxo-D-glucuronate aminotransferase	48.148	96	1.22e-113	Immune modulation	LPS (VF0085)
WP_239803742.1	Cj1135	glucosyltransferase	46.833	98	1.99e-154	Immune modulation	LOS (VF0326)
WP_239802657.1	cps4I	capsular polysaccharide biosynthesis protein Cps4I	46.684	99	1.04e-127	Immune modulation	Capsule (VF0144)
WP_239803675.1	gmhA2	phosphoheptose isomerase	46.512	87	9.34e-43	Immune modulation	Capsule (VF0323)
WP_239803672.1	kdsA	2-dehydro-3-deoxyphosphooctonate aldolase	46.503	97	1.76e-66	Immune modulation	LPS (VF0367)
WP_214119904.1	lpxC	UDP-3-O-(R-3-hydroxymyristoyl	46.154	95	6.67e-91	Immune modulation	LPS (VF0367)
WP_239803562.1	bplC	lipopolysaccharide biosynthesis protein	45.879	99	8.26e-118	Immune modulation	LPS (VF0033)
WP_239803248.1	siaA/synA	polysialic acid capsule biosynthesis protein SynX	45.623	99	3.52e-106	Immune modulation	Capsule (VF0079)
WP_239802657.1	cap8P	type 8 capsular polysaccharide synthesis protein Cap8P	45.553	98	1.35e-117	Immune modulation	Capsule (VF0003)
WP_239803387.1	gluE	UDP-glucose 4-epimerase	44.97	99	1.95e-86	Immune modulation	LPS (VF0056)
WP_214118246.1	hasC	UTP--glucose-1-phosphate uridylyltransferase HasC	44.776	96	1.44e-76	Immune modulation	Hyaluronic acid capsule (VF0244)
WP_239802650.1	hscA	capsular polysaccharide export protein HscA	43.531	93	5.18e-151	Immune modulation	Capsule (VF0043)
WP_239802658.1	cap8O	type 8 capsular polysaccharide synthesis protein Cap8O	43.511	96	5.58e-106	Immune modulation	Capsule (VF0003)
WP_239802650.1	hcsA'	HcsA'	43.506	93	7.27e-165	Immune modulation	Capsule (VF0043)
WP_214117295.1	orfM	deoxyribonucleotide triphosphate pyrophosphatase	42.714	98	1.26e-38	Immune modulation	LOS (VF0044)
WP_239802670.1	bexA	ATP-dependent polysaccharide export protein BexA	42.009	99	4.48e-62	Immune modulation	Capsule (VF0043)
WP_239803674.1	rfaE	ADP-heptose synthase	41.949	99	4.9e-111	Immune modulation	LOS (VF0044)
WP_239803485.1	waaF	heptosyltransferase II	41.801	100	1.57e-77	Immune modulation	LPS (VF0085)
WP_214119565.1	rpe	ribulose-phosphate 3-epimerase	41.667	100	1.93e-56	Immune modulation	Capsule (VF0543)
WP_214116633.1	lpxB	lipid A disaccharide synthetase	41.304	99	2.81e-75	Immune modulation	LPS (VF0367)
WP_214115829.1	fabZ	(3R	40.845	97	5.56e-32	Immune modulation	LPS (VF0367)
WP_239803404.1	lpxA	UDP-N-acetylglucosamine acyltransferase	40.698	96	1.79e-59	Immune modulation	LOS (VF0044)
WP_239803675.1	gmhA/lpcA	phosphoheptose isomerase	40.323	96	1.06e-39	Immune modulation	LOS (VF0044)
WP_239802650.1	kpsC	capsule polysaccharide modification protein	55.692	98	0	Invasion	K1 capsule (VF0239)
WP_214120547.1	kpsD	capsule polysaccharide ABC transporter substrate-binding protein	55.098	100	0	Invasion	K1 capsule (VF0239)
WP_239802668.1	kpsS	capsule polysaccharide modification protein	45.013	97	8.76e-111	Invasion	K1 capsule (VF0239)
WP_239802671.1	kpsE	capsule polysaccharide ABC transporter permease	44.915	97	4.41e-97	Invasion	K1 capsule (VF0239)
WP_239802669.1	kpsM	capsule polysaccharide ABC transporter permease	43.307	99	2.51e-62	Invasion	K1 capsule (VF0239)
WP_214117346.1	kpsF	D-arabinose 5-phosphate isomerase	42.02	99	9.2e-76	Invasion	K1 capsule (VF0239)
WP_239803475.1	ciaB	invasion antigen CiaB	41.209	90	9.58e-129	Invasion	CiaB (VF0324)
WP_214115879.1	cheY	chemotaxis regulatory protein	91.736	100	1.94e-78	Motility	Flagella (VF0157)
WP_214116269.1	fliQ	flagellar biosynthesis protein FliQ	86.207	99	1.06e-40	Motility	Polar flagella (VF0473)
WP_214117334.1	fliP	flagellar biosynthesis protein FliP	81.166	91	3.01e-133	Motility	Flagella (VF0519)
WP_214117860.1	flgC	flagellar basal body rod protein FlgC	79.141	100	7.87e-86	Motility	Flagella (VF0273)
WP_214118125.1	fliN	flagellar motor switch protein FliN	78.161	87	8.26e-48	Motility	Flagella (VF0051)
WP_214150503.1	cheA	chemotaxis histidine kinase	77.623	100	0	Motility	Flagella (VF0114)
WP_214117268.1	fliM	flagellar motor switch protein FliM	75.072	95	0	Motility	Flagella (VF0430)
WP_214116814.1	flgG	flagellar basal-body rod protein FlgG	71.483	100	6.17e-137	Motility	Flagella (VF0051)
WP_214115798.1	fliG	flagellar motor switch protein G	70.468	100	6.01e-180	Motility	Lateral flagella (VF0474)
WP_214116625.1	cheW	chemotaxis protein	69.591	99	1.63e-78	Motility	Flagella (VF0157)
WP_239803721.1	flgJ	flagellar rod assembly protein/muramidase FlgJ	68.919	86	1.66e-33	Motility	Flagella (VF0114)
WP_214117859.1	fliE	flagellar hook-basal body complex protein FliE	68.831	78	1.62e-31	Motility	Flagella (VF0519)
WP_239803117.1	flaB	flagellin	64.883	64	2.22e-38	Motility	Flagella (VF0373)
WP_214120312.1	cheV	chemotaxis protein	64.744	99	7.91e-153	Motility	Flagella (VF0114)
WP_239803737.1	flaA	flagellin A FlaA	63.545	99	4.98e-40	Motility	Flagella (VF0394)
WP_214118320.1	motA	flagellar motor protein MotA	63.529	99	2.93e-118	Motility	Flagella (VF0394)
WP_214117251.1	Cj0371	hypothetical protein	63.492	66	5.79e-49	Motility	Flagella (VF0114)
WP_214117271.1	flhG	ATP-binding protein	63.066	99	9.14e-125	Motility	Flagella (VF0051)
WP_214116740.1	fliL	flagellar basal body protein FliL	63.063	65	2e-49	Motility	Flagella (VF0373)
WP_214117293.1	fliA	flagellar biosynthesis sigma factor	62.174	99	2.39e-97	Motility	Flagella (VF0373)
WP_214116660.1	flhA	flagellar biosynthesis protein FlhA	61.752	99	0	Motility	Flagella (VF0373)
WP_214117267.1	fliY	flagellar motor switch protein FliY	60.854	100	8.99e-118	Motility	Flagella (VF0394)
WP_239802774.1	flgR	sigma-54 associated transcriptional activator	58.986	99	1.31e-166	Motility	Flagella (VF0430)
WP_239802701.1	flgH	flagellar L-ring protein precursor FlgH	58.547	100	1.4e-99	Motility	Flagella (VF0157)
WP_239803726.1	cheV3	chemotaxis coupling protein CheV3	57.658	65	4.95e-34	Motility	Flagella (VF0051)
WP_214116657.1	Cj0883c	transcriptional regulator	57.576	100	3.66e-53	Motility	Flagella (VF0373)
WP_214117411.1	flhB	flagellar biosynthetic protein	56.812	98	5.97e-148	Motility	Flagella (VF0157)
WP_214118805.1	flgI	flagellar P-ring protein precursor FlgI	56.734	100	4.24e-139	Motility	Flagella (VF0519)
WP_214116815.1	flgG2	flagellar basal-body rod protein	55.556	100	8.1e-116	Motility	Flagella (VF0114)
WP_214116767.1	fliS	flagellar protein FliS	54.098	98	8.35e-44	Motility	Flagella (VF0051)
WP_214117861.1	flgB	flagellar basal body rod protein FlgB	53.595	98	4.2e-56	Motility	Flagella (VF0157)
WP_214116717.1	flgS	signal transduction histidine kinase	51.952	98	2.03e-112	Motility	Flagella (VF0273)
WP_239803467.1	fliF	flagellar M-ring protein FliF	50.536	99	0	Motility	Flagella (VF0373)
WP_214115736.1	fliR	flagellar biosynthetic protein FliR	50	98	4.18e-85	Motility	Flagella (VF0114)
WP_239803538.1	flgK	flagellar hook-associated protein 1 FlgK	49.431	99	0	Motility	Flagella (VF0373)
WP_214117271.1	ylxH	ATP-binding protein	48.973	99	1.41e-83	Motility	Flagella (VF0430)
WP_214117492.1	fliW	flagellar assembly protein FliW	48.837	95	3.74e-44	Motility	Flagella (VF0394)
WP_214116814.1	lfgG	lateral flagellar basal-body rod protein LfgG	47.86	98	9.24e-83	Motility	Flagella (VF0114)
WP_214150503.1	PA1458	two-component sensor	47.57	63	4.6e-22	Motility	Flagella (VF0273)
WP_214118322.1	motB	flagellar motor protein MotB	47.131	99	3.96e-74	Motility	Polar flagella (VF0473)
WP_239803123.1	flgE_1	flagellar hook protein	46.844	87	1.22e-75	Motility	Flagella (VF0051)
WP_214120312.1	cheV2	chemotaxis coupling protein CheV2	46.602	98	6.37e-97	Motility	Flagella (VF0114)
WP_214150503.1	cheA-2	chemotaxis protein CheA	46.076	66	3.51e-113	Motility	Flagella (VF0114)
WP_214115898.1	HP_RS03480	RNA polymerase factor sigma-54	45.972	100	7.95e-111	Motility	Flagella (VF0519)
WP_214118270.1	flmH	short chain dehydrogenase/reductase family oxidoreductase	45.565	100	4.06e-67	Motility	Flagella (VF0051)
WP_239802673.1	eptC	phosphoethanolamine transferase	45.243	99	9e-137	Motility	Flagella (VF0114)
WP_239803726.1	tlpA	membrane-bound chemoreceptor sensing arginine and bicarbonate	43.989	95	9.05e-28	Motility	Polar flagella (VF0473)
WP_239803539.1	flhF	flagellar biosynthesis regulator FlhF	43.856	98	3.73e-126	Motility	Flagella (VF0114)
WP_214118364.1	LPG_RS13035	flagellar protein	43.21	93	3.34e-20	Motility	Flagella (VF0114)
WP_214118364.1	flhB2	ABC transporter, putative	43.038	91	2.9e-17	Motility	Flagella (VF0051)
WP_239803726.1	tlpC	membrane-bound chemoreceptor	42.627	67	5.44e-29	Motility	Flagella (VF0051)
WP_214116814.1	flgG_2	flagellar basal-body rod protein (flgG	42.574	100	9.9e-125	Motility	Polar flagella (VF0473)
WP_239803737.1	fliC	flagellin	42.169	95	1.47e-10	Motility	Flagella (VF0394)
WP_214118801.1	flgM	negative regulator of flagellin synthesis	41.667	100	1.03e-09	Motility	Flagella (VF0519)
WP_214116763.1	flaG	a negative regulator of flagellar assembly	40.65	100	3.17e-24	Motility	Lateral flagella (VF0474)
WP_239803123.1	flgE2	flagellar hook protein	40.391	91	3.36e-104	Motility	Polar flagella (VF0473)
WP_239802774.1	flrC	transcriptional activator	40.054	86	7.85e-85	Motility	Flagella (VF0051)
WP_239802737.1	carB	carbamoyl phosphate synthase large subunit	44.981	99	0	Nutritional/Metabolic factor	Pyrimidine biosynthesis (VF0558)
WP_214149893.1	hitC	iron(III	43.478	85	5.56e-45	Nutritional/Metabolic factor	HitABC (VF0268)
WP_239803571.1	bioA	adenosylmethionine-8-amino-7-oxononanoate aminotransferase	41.805	96	8.29e-109	Nutritional/Metabolic factor	Biotin synthesis (VF0552)
WP_214116209.1	fur	ferric iron uptake transcriptional regulator	43.846	87	3.74e-34	Regulation	Fur (VF0113)
WP_214116754.1	hspR	heat shock protein transcriptional repressor HspR	42.157	87	2.94e-22	Regulation	HspR (VF0297)
WP_214118767.1	ureG	urease accessory protein (ureG	65.482	97	9.5e-94	Stress survival	Urease (VF0050)
WP_214118758.1	ureB	urease beta subunit UreB, urea amidohydrolase	63.158	100	0	Stress survival	Urease (VF0050)
WP_214115843.1	clpP	ATP-dependent Clp protease proteolytic subunit	62.632	97	1.15e-91	Stress survival	ClpP (VF0074)
WP_239803689.1	katA	catalase	58.159	99	0	Stress survival	KatA (VF0454)
WP_214118762.1	ureA	urease alpha subunit UreA	56	99	1.18e-33	Stress survival	Urease (VF0050)
WP_214118567.1	sodB	superoxide dismutase	52.128	89	6.9e-66	Stress survival	SodB (VF0169)
WP_239802972.1	clpE	ATP-dependent protease	41.019	77	1.12e-86	Stress survival	ClpE (VF0073)
WP_239802972.1	clpC	endopeptidase Clp ATP-binding chain C	40.33	97	0	Stress survival	ClpC (VF0072)

## Sheet: Supply table 6
Presumptive RM12651 virulence genes unique to C. jejuni, C. coli, C.lari, and C. volucris
Query ID	Virulence gene	Gene description		Category	Identity(%)	Query coverage(%)	e -Value
WP_214116269.1	ascS	type III secretion system inner membrane export apparatus protein AscS	T3SS (VF0479)	Effector delivery system	42.029	78	1.1e-13	VFG038353(gb|WP_005320743) (ascS) type III secretion system inner membrane export apparatus protein AscS [T3SS (VF0479) - Effector delivery system (VFC0086)] [Aeromonas salmonicida subsp. salmonicida A449]
WP_239802635.1	cap8J	type 8 capsular polysaccharide synthesis protein Cap8J	Capsule (VF0003)	Immune modulation	40	58	1.44e-12	VFG001306(gb|WP_000636149) (cap8J) type 8 capsular polysaccharide synthesis protein Cap8J [Capsule (VF0003) - Immune modulation (VFC0258)] [Staphylococcus aureus subsp. aureus MW2]
WP_214120456.1	cyaB	cyclolysin secretion ATP-binding protein	Cya (VF0028)	Exotoxin	42.037	99	0	VFG001269(gb|WP_010929996) (cyaB) cyclolysin secretion ATP-binding protein [Cya (VF0028) - Exotoxin (VFC0235)] [Bordetella pertussis Tohama I]
WP_239802655.1	cpsE	glycosyl transferase, group 2 family protein	Capsule (VF0361)	Immune modulation	50	50	4.19e-24	VFG002186(gb|WP_002387129) (cpsE) glycosyl transferase, group 2 family protein [Capsule (VF0361) - Immune modulation (VFC0258)] [Enterococcus faecalis V583]
WP_214149894.1	gluP	glucose/galactose transporter	LPS (VF0056)	Immune modulation	58.151	100	4.06e-147	VFG000313(gb|WP_001174195) (gluP) glucose/galactose transporter [LPS (VF0056) - Immune modulation (VFC0258)] [Helicobacter pylori 26695]
WP_214120456.1	hlyB	Hemolysin B	Hemolysin (VF0225)	Exotoxin	45.845	99	0	VFG000907(gb|WP_000376545) (hlyB) Hemolysin B [-Hemolysin (VF0225) - Exotoxin (VFC0235)] [Escherichia coli CFT073]
WP_239803726.1	tlpB	membrane-bound chemoreceptor sensing pH and autoinducer-2	Flagella(VF0051)	Motility	44.295	88	2.16e-25	VFG043367(gb|WP_000971620) (tlpB) membrane-bound chemoreceptor sensing pH and autoinducer-2 [Flagella (VF0051) - Motility (VFC0204)] [Helicobacter pylori 26695]
WP_239803249.1	neuA	acylneuraminate cytidylyltransferase	LOS (VF0044)	Immune modulation	40.625	100	1.93e-41	VFG013424(gb|WP_032828466) (neuA) acylneuraminate cytidylyltransferase [LOS (VF0044) - Immune modulation (VFC0258)] [Haemophilus influenzae Rd KW20]
WP_239802695.1	pgi	glucose-6-phosphate isomerase	Capsule (VF0465)	Immune modulation	43.352	97	1.29e-150	VFG038132(gb|WP_000045495) (pgi) glucose-6-phosphate isomerase [Capsule (VF0465) - Immune modulation (VFC0258)] [Acinetobacter baumannii ACICU]
WP_214116453.1	pilT	type IV pilus twitching motility protein PilT	Type IV pili (VF0155)	Adherence	50.298	96	1.09e-111	VFG042870(gb|WP_010947729) (pilT) type IV pilus twitching motility protein PilT [Type IV pili (VF0155) - Adherence (VFC0001)] [Legionella pneumophila subsp. pneumophila str. Philadelphia 1]
WP_214120456.1	rtxB	RTX toxin transporter RtxB	MARTX (VF0265)	Exotoxin	41.931	99	0	VFG007023(gb|WP_149591715) (rtxB) RTX toxin transporter RtxB [MARTX (VF0265) - Exotoxin (VFC0235)] [Vibrio cholerae O1 biovar El Tor str. N16961]
WP_214116453.1	tapT	twitching ATPase	Tap type IV pili	Adherence	51.057	95	4.57e-114	VFG038464(gb|WP_011707389) (tapT) twitching ATPase [Tap type IV pili (VF0475) - Adherence (VFC0001)] [Aeromonas hydrophila ML09-119]
WP_239803717.1	yst1E	type II secretion system ATPase GspE	Yst1 T2SS (VF0635)	Effector delivery system	46.859	69	1.38e-117	VFG003561(gb|WP_005173823) (yst1E) type II secretion system ATPase GspE [Yst1 T2SS (VF0635) - Effector delivery system (VFC0086)] [Yersinia enterocolitica subsp. enterocolitica 8081]
